# Supplementary material for: Natural History and Molecular Characteristics of Korean Patients with Mucopolysaccharidosis Type III
Source: J Pers Med. 2022 Apr 21;12(5):665. doi: 10.3390/jpm12050665 (PMC9145712; doi:10.3390/jpm12050665)
Supplement: Supplementary file 1 [file jpm-12-00665-s001.zip]

Archive with 1 entries (1 files):
- jpm-1676517-supplementary.pdf
